# Supplementary material for: Prion Protein Codon Implicated in Resistance in Dogs Detected in Non-Domesticated Members of Mammalia
Source: Animals (Basel). 2026 Mar 31;16(7):1059. doi: 10.3390/ani16071059 (PMC13072073; doi:10.3390/ani16071059)
Supplement: Supplementary file 1 [file animals-16-01059-s001.zip]

Archive with 1 entries (1 files):
- animals-4167380-supplementary.xlsx
