# Supplementary material for: Prion Protein Codon Implicated in Resistance in Dogs Detected in Non-Domesticated Members of Mammalia
Source: Animals (Basel). 2026 Mar 31;16(7):1059. doi: 10.3390/ani16071059 (PMC13072073; doi:10.3390/ani16071059)
Supplement: Supplementary file 1 [file animals-16-01059-s001.zip › animals-4167380-supplementary.xlsx]

## Sheet: Sheet1
Supplemental. All examined sequences with their associated taxonomic classifications and NCBI GenBank accession numbers.
GenBankAccessionNumber	Class	Subclass	Order	Family	Genus	Species	Subspecies	Breed
EU559338	Mammalia	Prototheria	Monotremata	Ornithorhynchidae	Ornithorhynchus	anatinus
BK063950	Mammalia	Prototheria	Monotremata	Tachyglossidae	Tachyglossus	aculeatus
BK063971	Mammalia	Metatheria	Dasyuromorphia	Dasyuridae	Antechinus	flavipes
BK063930	Mammalia	Metatheria	Dasyuromorphia	Dasyuridae	Antechinus	stuartii
BK064810	Mammalia	Metatheria	Dasyuromorphia	Dasyuridae	Dasyurus	viverrinus
BK064760	Mammalia	Metatheria	Dasyuromorphia	Dasyuridae	Dasyurus	hallucatus
BK064816	Mammalia	Metatheria	Dasyuromorphia	Dasyuridae	Phascogale	tapoatafa
BK064832	Mammalia	Metatheria	Dasyuromorphia	Dasyuridae	Phascogale	calura
XM003757949	Mammalia	Metatheria	Dasyuromorphia	Dasyuridae	Sarcophilus	harrisii
BK064171	Mammalia	Metatheria	Dasyuromorphia	Dasyuridae	Sminthopsis	crassicaudata
BK064811	Mammalia	Metatheria	Dasyuromorphia	Myrmecobiidae	Myrmecobius	fasciatus
BK064189	Mammalia	Metatheria	Dasyuromorphia	Thylacinidae	Thylacinus	cynocephalus
BK064768	Mammalia	Metatheria	Didelphimorphia	Didelphidae	Didelphis	virginiana
BK063958	Mammalia	Metatheria	Didelphimorphia	Didelphidae	Gracilinanus	agilis
NM001040028	Mammalia	Metatheria	Didelphimorphia	Didelphidae	Monodelphis	domestica
BK064813	Mammalia	Metatheria	Diprotodontia	Burramyidae	Cercartetus	concinnus
BK064823	Mammalia	Metatheria	Diprotodontia	Macropodidae	Dendrolagus	matschiei
BK064777	Mammalia	Metatheria	Diprotodontia	Macropodidae	Lagorchestes	hirsutus
AY659988	Mammalia	Metatheria	Diprotodontia	Macropodidae	Macropus	eugenii
BK064820	Mammalia	Metatheria	Diprotodontia	Macropodidae	Macropus	fuliginosus
BK064781	Mammalia	Metatheria	Diprotodontia	Macropodidae	Macropus	giganteus
BK064824	Mammalia	Metatheria	Diprotodontia	Macropodidae	Notamacropus	irma
OR472470	Mammalia	Metatheria	Diprotodontia	Macropodidae	Notamacropus	rufogriseus
BK064959	Mammalia	Metatheria	Diprotodontia	Macropodidae	Osphranter	robustus
OR472471	Mammalia	Metatheria	Diprotodontia	Macropodidae	Osphranter	rufus
OR472466	Mammalia	Metatheria	Diprotodontia	Macropodidae	Petrogale	xanthopus
BK064765	Mammalia	Metatheria	Diprotodontia	Macropodidae	Setonix	brachyurus
BK064825	Mammalia	Metatheria	Diprotodontia	Macropodidae	Wallabia	bicolor
BK064074	Mammalia	Metatheria	Diprotodontia	Petauridae	Gymnobelideus	leadbeateri
BK064219	Mammalia	Metatheria	Diprotodontia	Petauridae	Petaurus	breviceps	papuanus
BK064791	Mammalia	Metatheria	Diprotodontia	Phalangeridae	Phalanger	gymnotis
XM020985342	Mammalia	Metatheria	Diprotodontia	Phascolarctidae	Phascolarctos	cinereus
BK064808	Mammalia	Metatheria	Diprotodontia	Potoroidae	Bettongia	penicillata	ogilbyi
BK064793	Mammalia	Metatheria	Diprotodontia	Potoroidae	Potorous	gilbertii
BK064794	Mammalia	Metatheria	Diprotodontia	Pseudocheiridae	Pseudocheirus	occidentalis
BK064795	Mammalia	Metatheria	Diprotodontia	Pseudocheiridae	Pseudochirops	corinnae
BK064796	Mammalia	Metatheria	Diprotodontia	Pseudocheiridae	Pseudochirops	cupreus
XM027865324	Mammalia	Metatheria	Diprotodontia	Vombatidae	Vombatus	ursinus
OR472474	Mammalia	Metatheria	Microbiotheria	Microbiotheriidae	Dromiciops	bozinovici
BK064161	Mammalia	Metatheria	Microbiotheria	Microbiotheriidae	Dromiciops	gliroides
BK064812	Mammalia	Metatheria	Notoryctemorphia	Notoryctidae	Notoryctes	typhlops
AY133061	Mammalia	Eutheria	Afrosoricida	Chrysochloridae	Amblysomus	hottentotus
XM006870413	Mammalia	Eutheria	Afrosoricida	Chrysochloridae	Chrysochloris	asiatica
BK064944	Mammalia	Eutheria	Afrosoricida	Tenrecidae	Echinops	telfairi
BK063959	Mammalia	Eutheria	Afrosoricida	Tenrecidae	Nesogale	talazaci
AY133060	Mammalia	Eutheria	Afrosoricida	Tenrecidae	Tenrec	ecaudatus
BK063914	Mammalia	Eutheria	Artiodactyla	Bovidae	Addax	nasomaculatus
BK063929	Mammalia	Eutheria	Artiodactyla	Bovidae	Aepyceros	melampus
MZ508002	Mammalia	Eutheria	Artiodactyla	Bovidae	Ammotragus	lervia
BK064068	Mammalia	Eutheria	Artiodactyla	Bovidae	Antidorcas	marsupialis
AY720705	Mammalia	Eutheria	Artiodactyla	Bovidae	Antilope	cervicapra
MG214331	Mammalia	Eutheria	Artiodactyla	Bovidae	Arabitragus	jayakari
BK064028	Mammalia	Eutheria	Artiodactyla	Bovidae	Beatragus	hunteri
AY720695	Mammalia	Eutheria	Artiodactyla	Bovidae	Bison	bison
XM010836425	Mammalia	Eutheria	Artiodactyla	Bovidae	Bison	bison	bison
HQ262495	Mammalia	Eutheria	Artiodactyla	Bovidae	Bos	frontalis
AY720697	Mammalia	Eutheria	Artiodactyla	Bovidae	Bos	gaurus
KC137635	Mammalia	Eutheria	Artiodactyla	Bovidae	Bos	grunniens
AY720679	Mammalia	Eutheria	Artiodactyla	Bovidae	Bos	indicus
AY720691	Mammalia	Eutheria	Artiodactyla	Bovidae	Bos	javanicus
XM005906534	Mammalia	Eutheria	Artiodactyla	Bovidae	Bos	mutus
EF626464	Mammalia	Eutheria	Artiodactyla	Bovidae	Bos	taurus
AY720699	Mammalia	Eutheria	Artiodactyla	Bovidae	Boselaphus	tragocamelus
KC137622	Mammalia	Eutheria	Artiodactyla	Bovidae	Bubalus	bubalis
AY720687	Mammalia	Eutheria	Artiodactyla	Bovidae	Bubalus	depressicornis
XM055544208	Mammalia	Eutheria	Artiodactyla	Bovidae	Bubalus	kerabau
AB060290	Mammalia	Eutheria	Artiodactyla	Bovidae	Budorcas	taxicolor
MG214330	Mammalia	Eutheria	Artiodactyla	Bovidae	Capra	falconeri	heptneri
EF139167	Mammalia	Eutheria	Artiodactyla	Bovidae	Capra	hircus
EF139174	Mammalia	Eutheria	Artiodactyla	Bovidae	Capra	ibex	ibex
KT845865	Mammalia	Eutheria	Artiodactyla	Bovidae	Capra	pyrenaica	hispanica
BK063969	Mammalia	Eutheria	Artiodactyla	Bovidae	Capra	sibirica
MG214326	Mammalia	Eutheria	Artiodactyla	Bovidae	Capricornis	crispus
BK064031	Mammalia	Eutheria	Artiodactyla	Bovidae	Cephalophus	harveyi
OR472463	Mammalia	Eutheria	Artiodactyla	Bovidae	Connochaetes	gnou
EF165086	Mammalia	Eutheria	Artiodactyla	Bovidae	Connochaetes	taurinus	taurinus
BK064037	Mammalia	Eutheria	Artiodactyla	Bovidae	Damaliscus	lunatus
OR472464	Mammalia	Eutheria	Artiodactyla	Bovidae	Gazella	dorcas
BK064052	Mammalia	Eutheria	Artiodactyla	Bovidae	Hemitragus	hylocrius
BK064055	Mammalia	Eutheria	Artiodactyla	Bovidae	Hippotragus	equinus
BK064056	Mammalia	Eutheria	Artiodactyla	Bovidae	Hippotragus	niger	niger
EF165084	Mammalia	Eutheria	Artiodactyla	Bovidae	Hippotragus	niger
EF165087	Mammalia	Eutheria	Artiodactyla	Bovidae	Kobus	ellipsiprymnus	defassa
BK064060	Mammalia	Eutheria	Artiodactyla	Bovidae	Kobus	leche	leche
EF165088	Mammalia	Eutheria	Artiodactyla	Bovidae	Kobus	megaceros
BK064079	Mammalia	Eutheria	Artiodactyla	Bovidae	Litocranius	walleri
BK064081	Mammalia	Eutheria	Artiodactyla	Bovidae	Madoqua	kirkii
MG214329	Mammalia	Eutheria	Artiodactyla	Bovidae	Naemorhedus	griseus
BK064170	Mammalia	Eutheria	Artiodactyla	Bovidae	Nanger	dama	ruficollis
BK064108	Mammalia	Eutheria	Artiodactyla	Bovidae	Nanger	granti
BK064111	Mammalia	Eutheria	Artiodactyla	Bovidae	Neotragus	moschatus
BK064112	Mammalia	Eutheria	Artiodactyla	Bovidae	Neotragus	pygmaeus
EF999825	Mammalia	Eutheria	Artiodactyla	Bovidae	Oreamnos	americanus
BK064025	Mammalia	Eutheria	Artiodactyla	Bovidae	Oreotragus	oreotragus
BK064024	Mammalia	Eutheria	Artiodactyla	Bovidae	Oryx	dammah
BK064117	Mammalia	Eutheria	Artiodactyla	Bovidae	Oryx	gazella
BK064118	Mammalia	Eutheria	Artiodactyla	Bovidae	Ourebia	ourebi
BK064119	Mammalia	Eutheria	Artiodactyla	Bovidae	Ovis	ammon
DQ149332	Mammalia	Eutheria	Artiodactyla	Bovidae	Ovis	aries
DQ648467	Mammalia	Eutheria	Artiodactyla	Bovidae	Ovis	canadensis
DQ648474	Mammalia	Eutheria	Artiodactyla	Bovidae	Ovis	dalli
BK064120	Mammalia	Eutheria	Artiodactyla	Bovidae	Ovis	nivicola	lydekkeri
MG214327	Mammalia	Eutheria	Artiodactyla	Bovidae	Ovis	vignei	bochariensis
MW194318	Mammalia	Eutheria	Artiodactyla	Bovidae	Pantholops	hodgsonii
BK064126	Mammalia	Eutheria	Artiodactyla	Bovidae	Philantomba	maxwellii
BK064131	Mammalia	Eutheria	Artiodactyla	Bovidae	Procapra	przewalskii
MW194319	Mammalia	Eutheria	Artiodactyla	Bovidae	Pseudois	nayaur
BK064134	Mammalia	Eutheria	Artiodactyla	Bovidae	Raphicerus	campestris
BK064135	Mammalia	Eutheria	Artiodactyla	Bovidae	Redunca	redunca
KT845866	Mammalia	Eutheria	Artiodactyla	Bovidae	Rupicapra	pyrenaica	pyrenaica
AY735496	Mammalia	Eutheria	Artiodactyla	Bovidae	Rupicapra	rupicapra
BK064016	Mammalia	Eutheria	Artiodactyla	Bovidae	Saiga	tatarica
BK064038	Mammalia	Eutheria	Artiodactyla	Bovidae	Sylvicapra	grimmia
AY720685	Mammalia	Eutheria	Artiodactyla	Bovidae	Syncerus	caffer	caffer
BK064065	Mammalia	Eutheria	Artiodactyla	Bovidae	Tragelaphus	buxtoni
BK064137	Mammalia	Eutheria	Artiodactyla	Bovidae	Tragelaphus	eurycerus
AY720703	Mammalia	Eutheria	Artiodactyla	Bovidae	Tragelaphus	imberbis
EF165082	Mammalia	Eutheria	Artiodactyla	Bovidae	Tragelaphus	oryx
BK063937	Mammalia	Eutheria	Artiodactyla	Bovidae	Tragelaphus	scriptus
EF165083	Mammalia	Eutheria	Artiodactyla	Bovidae	Tragelaphus	spekii
EF165081	Mammalia	Eutheria	Artiodactyla	Bovidae	Tragelaphus	strepsiceros
BK064075	Mammalia	Eutheria	Artiodactyla	Camelidae	Lama	glama	chaku
BK064076	Mammalia	Eutheria	Artiodactyla	Camelidae	Lama	guanicoe	cacsilensis
JF514102	Mammalia	Eutheria	Artiodactyla	Camelidae	Camelus	bactrianus
OP414498	Mammalia	Eutheria	Artiodactyla	Camelidae	Camelus	dromedarius
XM032461888	Mammalia	Eutheria	Artiodactyla	Camelidae	Camelus	ferus
KT692714	Mammalia	Eutheria	Artiodactyla	Camelidae	Vicugna	pacos
BK063925	Mammalia	Eutheria	Artiodactyla	Camelidae	Vicugna	vicugna
AY639095	Mammalia	Eutheria	Artiodactyla	Cervidae	Alces	alces	alces
MT996365	Mammalia	Eutheria	Artiodactyla	Cervidae	Axis	axis
BK063963	Mammalia	Eutheria	Artiodactyla	Cervidae	Axis	porcinus
AY639096	Mammalia	Eutheria	Artiodactyla	Cervidae	Capreolus	capreolus
BK064073	Mammalia	Eutheria	Artiodactyla	Cervidae	Capreolus	pygargus
BK064057	Mammalia	Eutheria	Artiodactyla	Cervidae	Cervus	albirostris
ON167428	Mammalia	Eutheria	Artiodactyla	Cervidae	Cervus	canadensis
MK103027	Mammalia	Eutheria	Artiodactyla	Cervidae	Cervus	elaphus
FJ436714	Mammalia	Eutheria	Artiodactyla	Cervidae	Cervus	elaphus	elaphus
BK064174	Mammalia	Eutheria	Artiodactyla	Cervidae	Cervus	hanglu	hanglu
AY655756	Mammalia	Eutheria	Artiodactyla	Cervidae	Cervus	nippon
EF139175	Mammalia	Eutheria	Artiodactyla	Cervidae	Dama	dama
KC476497	Mammalia	Eutheria	Artiodactyla	Cervidae	Elaphurus	davidianus
KU680312	Mammalia	Eutheria	Artiodactyla	Cervidae	Hydropotes	inermis	argyropus
MK103024	Mammalia	Eutheria	Artiodactyla	Cervidae	Hydropotes	inermis
BK064097	Mammalia	Eutheria	Artiodactyla	Cervidae	Muntiacus	crinifrons
BK064177	Mammalia	Eutheria	Artiodactyla	Cervidae	Muntiacus	gongshanensis
BK064098	Mammalia	Eutheria	Artiodactyla	Cervidae	Muntiacus	muntjak
KC788406	Mammalia	Eutheria	Artiodactyla	Cervidae	Muntiacus	reevesi
AY360091	Mammalia	Eutheria	Artiodactyla	Cervidae	Odocoileus	hemionus
AY360089	Mammalia	Eutheria	Artiodactyla	Cervidae	Odocoileus	virginianus
MN052815	Mammalia	Eutheria	Artiodactyla	Cervidae	Rangifer	tarandus
OL961483	Mammalia	Eutheria	Artiodactyla	Cervidae	Rucervus	eldii	thamin
BK064032	Mammalia	Eutheria	Artiodactyla	Giraffidae	Okapia	johnstoni
BK064151	Mammalia	Eutheria	Artiodactyla	Giraffidae	Giraffa	camelopardalis	antiquorum
BK064017	Mammalia	Eutheria	Artiodactyla	Giraffidae	Giraffa	tippelskirchi
AY133053	Mammalia	Eutheria	Artiodactyla	Hippopomatidae	Hippopotamus	amphibius
XM057702093	Mammalia	Eutheria	Artiodactyla	Hippopomatidae	Hippopotamus	amphibius	kiboko
BK064096	Mammalia	Eutheria	Artiodactyla	Moschidae	Moschus	berezovskii
BK063923	Mammalia	Eutheria	Artiodactyla	Moschidae	Moschus	moschiferus
BK064782	Mammalia	Eutheria	Artiodactyla	Suidae	Babyrousa	celebensis
BK063968	Mammalia	Eutheria	Artiodactyla	Suidae	Phacochoerus	africanus
OR472465	Mammalia	Eutheria	Artiodactyla	Suidae	Potamochoerus	porcus
NM1008687	Mammalia	Eutheria	Artiodactyla	Suidae	Sus	scrofa
BK063918	Mammalia	Eutheria	Artiodactyla	Tayassuidae	Catagonus	wagneri
OR472462	Mammalia	Eutheria	Artiodactyla	Tayassuidae	Dicotyles	tajacu
BK064004	Mammalia	Eutheria	Artiodactyla	Tragulidae	Tragulus	javanicus
BK064005	Mammalia	Eutheria	Artiodactyla	Tragulidae	Tragulus	kanchil
EU341495	Mammalia	Eutheria	Carnivora	Ailuridae	Ailurus	fulgens
BK064957	Mammalia	Eutheria	Carnivora	Canidae	Canis	adustus
AF042843	Mammalia	Eutheria	Carnivora	Canidae	Canis	familiaris
AF113937	Mammalia	Eutheria	Carnivora	Canidae	Canis	familiaris	hallstromii
AF113938	Mammalia	Eutheria	Carnivora	Canidae	Canis	familiaris	dachshund
DQ444487	Mammalia	Eutheria	Carnivora	Canidae	Canis	familiaris
DQ444488	Mammalia	Eutheria	Carnivora	Canidae	Canis	familiaris
EF139170	Mammalia	Eutheria	Carnivora	Canidae	Canis	familiaris
NM1013423	Mammalia	Eutheria	Carnivora	Canidae	Canis	familiaris
FJ870766	Mammalia	Eutheria	Carnivora	Canidae	Canis	familiaris
FJ870767	Mammalia	Eutheria	Carnivora	Canidae	Canis	familiaris
JX218956	Mammalia	Eutheria	Carnivora	Canidae	Canis	familiaris
JX218957	Mammalia	Eutheria	Carnivora	Canidae	Canis	familiaris
JX218958	Mammalia	Eutheria	Carnivora	Canidae	Canis	familiaris
JX218959	Mammalia	Eutheria	Carnivora	Canidae	Canis	familiaris
KY649551	Mammalia	Eutheria	Carnivora	Canidae	Canis	familiaris		Cocker Spaniel
KY649552	Mammalia	Eutheria	Carnivora	Canidae	Canis	familiaris		Australian Shepherd
KY649553	Mammalia	Eutheria	Carnivora	Canidae	Canis	familiaris		German Wirehaired Pointer
KY649554	Mammalia	Eutheria	Carnivora	Canidae	Canis	familiaris		Pyrenean Shepherd
KY649555	Mammalia	Eutheria	Carnivora	Canidae	Canis	familiaris		Belgian Malinois
KY649556	Mammalia	Eutheria	Carnivora	Canidae	Canis	familiaris		White Shepherd
KY649557	Mammalia	Eutheria	Carnivora	Canidae	Canis	familiaris		Schipperke
KY649558	Mammalia	Eutheria	Carnivora	Canidae	Canis	familiaris		Belgian Tervuren
KY649559	Mammalia	Eutheria	Carnivora	Canidae	Canis	familiaris		Old English Sheepdog
KY649560	Mammalia	Eutheria	Carnivora	Canidae	Canis	familiaris		Border Collie
KY649561	Mammalia	Eutheria	Carnivora	Canidae	Canis	familiaris		Pointer
KY649562	Mammalia	Eutheria	Carnivora	Canidae	Canis	familiaris		Poodle
KY649563	Mammalia	Eutheria	Carnivora	Canidae	Canis	familiaris		Doberman Pinscher
MG018983	Mammalia	Eutheria	Carnivora	Canidae	Canis	familiaris
XM038432821	Mammalia	Eutheria	Carnivora	Canidae	Canis	familiaris
XM038432822	Mammalia	Eutheria	Carnivora	Canidae	Canis	familiaris
XM038432823	Mammalia	Eutheria	Carnivora	Canidae	Canis	familiaris
XM038432824	Mammalia	Eutheria	Carnivora	Canidae	Canis	familiaris
MZ463325	Mammalia	Eutheria	Carnivora	Canidae	Canis	familiaris		Dog
MZ463326	Mammalia	Eutheria	Carnivora	Canidae	Canis	familiaris		Dog
MZ463327	Mammalia	Eutheria	Carnivora	Canidae	Canis	familiaris		Dog
MZ463328	Mammalia	Eutheria	Carnivora	Canidae	Canis	familiaris		Dog
MZ463329	Mammalia	Eutheria	Carnivora	Canidae	Canis	familiaris		Dog
MZ463330	Mammalia	Eutheria	Carnivora	Canidae	Canis	familiaris		Dog
MZ463331	Mammalia	Eutheria	Carnivora	Canidae	Canis	familiaris		Dog
MZ463332	Mammalia	Eutheria	Carnivora	Canidae	Canis	familiaris		Dog
MZ463333	Mammalia	Eutheria	Carnivora	Canidae	Canis	familiaris		Dog
MZ463334	Mammalia	Eutheria	Carnivora	Canidae	Canis	familiaris		Dog
MZ463335	Mammalia	Eutheria	Carnivora	Canidae	Canis	familiaris		Dog
MZ463336	Mammalia	Eutheria	Carnivora	Canidae	Canis	familiaris		Dog
MZ463337	Mammalia	Eutheria	Carnivora	Canidae	Canis	familiaris		Dog
MZ463338	Mammalia	Eutheria	Carnivora	Canidae	Canis	familiaris		Dog
MZ463339	Mammalia	Eutheria	Carnivora	Canidae	Canis	familiaris		Dog
MZ463340	Mammalia	Eutheria	Carnivora	Canidae	Canis	familiaris		Dog
MZ463341	Mammalia	Eutheria	Carnivora	Canidae	Canis	familiaris		Dog
MZ463342	Mammalia	Eutheria	Carnivora	Canidae	Canis	familiaris		Dog
MZ463343	Mammalia	Eutheria	Carnivora	Canidae	Canis	familiaris		Dog
MZ463344	Mammalia	Eutheria	Carnivora	Canidae	Canis	familiaris		Dog
MZ463345	Mammalia	Eutheria	Carnivora	Canidae	Canis	familiaris		Dog
MZ463346	Mammalia	Eutheria	Carnivora	Canidae	Canis	familiaris		Dog
MZ463347	Mammalia	Eutheria	Carnivora	Canidae	Canis	familiaris		Dog
MZ463348	Mammalia	Eutheria	Carnivora	Canidae	Canis	familiaris		Dog
MZ463349	Mammalia	Eutheria	Carnivora	Canidae	Canis	familiaris		Dog
MZ463350	Mammalia	Eutheria	Carnivora	Canidae	Canis	familiaris		Dog
MZ463351	Mammalia	Eutheria	Carnivora	Canidae	Canis	familiaris		Dog
MZ463352	Mammalia	Eutheria	Carnivora	Canidae	Canis	familiaris		Dog
MZ463353	Mammalia	Eutheria	Carnivora	Canidae	Canis	familiaris		Dog
MZ463354	Mammalia	Eutheria	Carnivora	Canidae	Canis	familiaris		Dog
MZ463355	Mammalia	Eutheria	Carnivora	Canidae	Canis	familiaris		Dog
XM025469393	Mammalia	Eutheria	Carnivora	Canidae	Canis	familiaris		Dingo
XM025469394	Mammalia	Eutheria	Carnivora	Canidae	Canis	familiaris		Dingo
XM025469395	Mammalia	Eutheria	Carnivora	Canidae	Canis	familiaris		Dingo
PQ577306	Mammalia	Eutheria	Carnivora	Canidae	Canis	latrans
EU341496	Mammalia	Eutheria	Carnivora	Canidae	Canis	latrans
FJ232956	Mammalia	Eutheria	Carnivora	Canidae	Canis	latrans
JX218952	Mammalia	Eutheria	Carnivora	Canidae	Canis	latrans
JX218953	Mammalia	Eutheria	Carnivora	Canidae	Canis	latrans
AF113939	Mammalia	Eutheria	Carnivora	Canidae	Canis	lupus	canadensis
EU341497	Mammalia	Eutheria	Carnivora	Canidae	Canis	lupus
JX218967	Mammalia	Eutheria	Carnivora	Canidae	Canis	lupus
JX218968	Mammalia	Eutheria	Carnivora	Canidae	Canis	lupus
BK064772	Mammalia	Eutheria	Carnivora	Canidae	Canis	mesomelas
JX218978	Mammalia	Eutheria	Carnivora	Canidae	Chrysocyon	brachyurus
BK064019	Mammalia	Eutheria	Carnivora	Canidae	Lycaon	pictus
EU341507	Mammalia	Eutheria	Carnivora	Canidae	Nyctereutes	procyonoides
XM055303478	Mammalia	Eutheria	Carnivora	Canidae	Nyctereutes	procyonoides
XM055303485	Mammalia	Eutheria	Carnivora	Canidae	Nyctereutes	procyonoides
XM055303492	Mammalia	Eutheria	Carnivora	Canidae	Nyctereutes	procyonoides
BK064006	Mammalia	Eutheria	Carnivora	Canidae	Otocyon	megalotis
JX218950	Mammalia	Eutheria	Carnivora	Canidae	Speothos	venaticus
BK064774	Mammalia	Eutheria	Carnivora	Canidae	Urocyon	cinereoargenteus
PQ577305	Mammalia	Eutheria	Carnivora	Canidae	Urocyon	cinereoargenteus
BK064773	Mammalia	Eutheria	Carnivora	Canidae	Urocyon	littoralis	catalinae
MN381732	Mammalia	Eutheria	Carnivora	Canidae	Vulpes	corsac
EU365392	Mammalia	Eutheria	Carnivora	Canidae	Vulpes	lagopus
XM041733211	Mammalia	Eutheria	Carnivora	Canidae	Vulpes	lagopus
XM041733212	Mammalia	Eutheria	Carnivora	Canidae	Vulpes	lagopus
BK068579	Mammalia	Eutheria	Carnivora	Canidae	Vulpes	ferrilata
EU341513	Mammalia	Eutheria	Carnivora	Canidae	Vulpes	velox
EF571898	Mammalia	Eutheria	Carnivora	Canidae	Vulpes	vulpes
EU341514	Mammalia	Eutheria	Carnivora	Canidae	Vulpes	vulpes
JX218983	Mammalia	Eutheria	Carnivora	Canidae	Vulpes	vulpes
XM026012328	Mammalia	Eutheria	Carnivora	Canidae	Vulpes	vulpes
OR472469	Mammalia	Eutheria	Carnivora	Canidae	Vulpes	zerda
BK063948	Mammalia	Eutheria	Carnivora	Eupleridae	Cryptoprocta	ferox
JX218951	Mammalia	Eutheria	Carnivora	Felidae	Acinonyx	jubatus
BK063932	Mammalia	Eutheria	Carnivora	Felidae	Caracal	caracal
JX218946	Mammalia	Eutheria	Carnivora	Felidae	Catopuma	temminckii
JX218949	Mammalia	Eutheria	Carnivora	Felidae	Felis	catus
BK064169	Mammalia	Eutheria	Carnivora	Felidae	Felis	chaus
BK064047	Mammalia	Eutheria	Carnivora	Felidae	Felis	nigripes
BK064182	Mammalia	Eutheria	Carnivora	Felidae	Leopardus	geoffroyi
BK064829	Mammalia	Eutheria	Carnivora	Felidae	Leopardus	tigrinus
JX218979	Mammalia	Eutheria	Carnivora	Felidae	Leopardus	wiedii
EU341502	Mammalia	Eutheria	Carnivora	Felidae	Lynx	canadensis
OR472456	Mammalia	Eutheria	Carnivora	Felidae	Lynx	lynx
BK064941	Mammalia	Eutheria	Carnivora	Felidae	Lynx	pardinus
EU341503	Mammalia	Eutheria	Carnivora	Felidae	Lynx	rufus
BK064215	Mammalia	Eutheria	Carnivora	Felidae	Neofelis	diardi
EU341506	Mammalia	Eutheria	Carnivora	Felidae	Neofelis	nebulosa
BK064223	Mammalia	Eutheria	Carnivora	Felidae	Otocolobus	manul
EU236260	Mammalia	Eutheria	Carnivora	Felidae	Panthera	leo
JX218948	Mammalia	Eutheria	Carnivora	Felidae	Panthera	leo	persica
JX218977	Mammalia	Eutheria	Carnivora	Felidae	Panthera	onca
XM019462610	Mammalia	Eutheria	Carnivora	Felidae	Panthera	pardus
JX218944	Mammalia	Eutheria	Carnivora	Felidae	Panthera	pardus	orientalis
JX218982	Mammalia	Eutheria	Carnivora	Felidae	Panthera	pardus	saxicolor
JX218984	Mammalia	Eutheria	Carnivora	Felidae	Panthera	tigris	altaica
BK064160	Mammalia	Eutheria	Carnivora	Felidae	Panthera	tigris	jacksoni
JX218987	Mammalia	Eutheria	Carnivora	Felidae	Panthera	tigris	sumatrae
BK064798	Mammalia	Eutheria	Carnivora	Felidae	Panthera	uncia
BK063947	Mammalia	Eutheria	Carnivora	Felidae	Paradoxurus	hermaphroditus
BK064130	Mammalia	Eutheria	Carnivora	Felidae	Prionailurus	bengalensis	euptilurus
BK064141	Mammalia	Eutheria	Carnivora	Felidae	Prionailurus	iriomotensis
BK064149	Mammalia	Eutheria	Carnivora	Felidae	Prionailurus	viverrinus
JX218980	Mammalia	Eutheria	Carnivora	Felidae	Puma	concolor
BK064172	Mammalia	Eutheria	Carnivora	Felidae	Puma	yagouaroundi
BK064051	Mammalia	Eutheria	Carnivora	Herpestidae	Helogale	parvula
EU341501	Mammalia	Eutheria	Carnivora	Herpestidae	Herpestes	javanicus
BK064099	Mammalia	Eutheria	Carnivora	Herpestidae	Mungos	mungo
XM029916572	Mammalia	Eutheria	Carnivora	Herpestidae	Suricata	suricatta
JX218985	Mammalia	Eutheria	Carnivora	Hyaenidae	Crocuta	crocuta
BK064018	Mammalia	Eutheria	Carnivora	Hyaenidae	Hyaena	hyaena
BK064008	Mammalia	Eutheria	Carnivora	Hyaenidae	Proteles	cristata
EU341504	Mammalia	Eutheria	Carnivora	Mephitidae	Mephitis	mephitis
JX218986	Mammalia	Eutheria	Carnivora	Mephitidae	Mephitis	mephitis
BK064000	Mammalia	Eutheria	Carnivora	Mephitidae	Spilogale	gracilis
BK064191	Mammalia	Eutheria	Carnivora	Mephitidae	Spilogale	interrupta
BK064764	Mammalia	Eutheria	Carnivora	Mustelidae	Aonyx	cinereus
BK064178	Mammalia	Eutheria	Carnivora	Mustelidae	Eira	barbara
XM022494297	Mammalia	Eutheria	Carnivora	Mustelidae	Enhydra	lutris	kenyoni
XM022494299	Mammalia	Eutheria	Carnivora	Mustelidae	Enhydra	lutris	kenyoni
BK063955	Mammalia	Eutheria	Carnivora	Mustelidae	Enhydra	lutris	kenyoni
BK063956	Mammalia	Eutheria	Carnivora	Mustelidae	Enhydra	lutris	nereis
EU341500	Mammalia	Eutheria	Carnivora	Mustelidae	Gulo	gulo
JX218988	Mammalia	Eutheria	Carnivora	Mustelidae	Gulo	gulo
JX218989	Mammalia	Eutheria	Carnivora	Mustelidae	Gulo	gulo
XM032859119	Mammalia	Eutheria	Carnivora	Mustelidae	Lontra	canadensis
JX218963	Mammalia	Eutheria	Carnivora	Mustelidae	Lutra	lutra
XM047745782	Mammalia	Eutheria	Carnivora	Mustelidae	Lutra	lutra
XM047745783	Mammalia	Eutheria	Carnivora	Mustelidae	Lutra	lutra
BK064787	Mammalia	Eutheria	Carnivora	Mustelidae	Martes	flavigula
BK064788	Mammalia	Eutheria	Carnivora	Mustelidae	Martes	foina
JX218964	Mammalia	Eutheria	Carnivora	Mustelidae	Martes	martes
BK063939	Mammalia	Eutheria	Carnivora	Mustelidae	Martes	zibellina
JX218960	Mammalia	Eutheria	Carnivora	Mustelidae	Meles	meles
XM045981599	Mammalia	Eutheria	Carnivora	Mustelidae	Meles	meles
XM045981600	Mammalia	Eutheria	Carnivora	Mustelidae	Meles	meles
BK064009	Mammalia	Eutheria	Carnivora	Mustelidae	Mellivora	capensis
EU341505	Mammalia	Eutheria	Carnivora	Mustelidae	Mustela	erminea
XM032351330	Mammalia	Eutheria	Carnivora	Mustelidae	Mustela	erminea
XM032351332	Mammalia	Eutheria	Carnivora	Mustelidae	Mustela	erminea
PQ577307	Mammalia	Eutheria	Carnivora	Mustelidae	Mustela	frenata
XM059133863	Mammalia	Eutheria	Carnivora	Mustelidae	Mustela	lutreola
OR472458	Mammalia	Eutheria	Carnivora	Mustelidae	Mustela	lutreola
XM059386492	Mammalia	Eutheria	Carnivora	Mustelidae	Mustela	nigripes
XM059406593	Mammalia	Eutheria	Carnivora	Mustelidae	Mustela	nigripes
BK064188	Mammalia	Eutheria	Carnivora	Mustelidae	Mustela	nigripes
BK064157	Mammalia	Eutheria	Carnivora	Mustelidae	Mustela	nivalis
JX218965	Mammalia	Eutheria	Carnivora	Mustelidae	Mustela	putorius
JX218966	Mammalia	Eutheria	Carnivora	Mustelidae	Mustela	putorius
U08952	Mammalia	Eutheria	Carnivora	Mustelidae	Mustela	putorius
JP016166	Mammalia	Eutheria	Carnivora	Mustelidae	Mustela	putorius	furo
XM004772832	Mammalia	Eutheria	Carnivora	Mustelidae	Mustela	putorius	furo
XM013046067	Mammalia	Eutheria	Carnivora	Mustelidae	Mustela	putorius	furo
BK064943	Mammalia	Eutheria	Carnivora	Mustelidae	Mustela	putorius	furo
HAAF01010579	Mammalia	Eutheria	Carnivora	Mustelidae	Neovison	vison
XM044263398	Mammalia	Eutheria	Carnivora	Mustelidae	Neovison	vison
BK068567	Mammalia	Eutheria	Carnivora	Mustelidae	Pekania	pennanti
BK064061	Mammalia	Eutheria	Carnivora	Mustelidae	Pteronura	brasiliensis
PQ577308	Mammalia	Eutheria	Carnivora	Mustelidae	Taxidea	taxus
BK064062	Mammalia	Eutheria	Carnivora	Mustelidae	Taxidea	taxus	jeffersonii
EU341508	Mammalia	Eutheria	Carnivora	Odobenidae	Odobenus	rosmarus
XM004398200	Mammalia	Eutheria	Carnivora	Odobenidae	Odobenus	rosmarus	divergens
BK064116	Mammalia	Eutheria	Carnivora	Odobenidae	Odobenus	rosmarus	divergens
BK064830	Mammalia	Eutheria	Carnivora	Otariidae	Arctocephalus	forsteri
BK064071	Mammalia	Eutheria	Carnivora	Otariidae	Arctocephalus	gazella
OR472468	Mammalia	Eutheria	Carnivora	Otariidae	Arctocephalus	pusillus
BK064775	Mammalia	Eutheria	Carnivora	Otariidae	Arctocephalus	townsendi
XM025876094	Mammalia	Eutheria	Carnivora	Otariidae	Callorhinus	ursinus
XM025876095	Mammalia	Eutheria	Carnivora	Otariidae	Callorhinus	ursinus
EU341498	Mammalia	Eutheria	Carnivora	Otariidae	Eumetopias	jubatus
XM028118859	Mammalia	Eutheria	Carnivora	Otariidae	Eumetopias	jubatus
XM028118860	Mammalia	Eutheria	Carnivora	Otariidae	Eumetopias	jubatus
JX218981	Mammalia	Eutheria	Carnivora	Otariidae	Otaria	byronia
XM027623143	Mammalia	Eutheria	Carnivora	Otariidae	Zalophus	californianus
XM027623144	Mammalia	Eutheria	Carnivora	Otariidae	Zalophus	californianus
XM027623145	Mammalia	Eutheria	Carnivora	Otariidae	Zalophus	californianus
JX218972	Mammalia	Eutheria	Carnivora	Phocidae	Cystophora	cristata
JX218973	Mammalia	Eutheria	Carnivora	Phocidae	Cystophora	cristata
JX218974	Mammalia	Eutheria	Carnivora	Phocidae	Cystophora	cristata
JX218975	Mammalia	Eutheria	Carnivora	Phocidae	Cystophora	cristata
JX218976	Mammalia	Eutheria	Carnivora	Phocidae	Cystophora	cristata
BK064769	Mammalia	Eutheria	Carnivora	Phocidae	Erignathus	barbatus
XM036093371	Mammalia	Eutheria	Carnivora	Phocidae	Halichoerus	grypus
XM036093372	Mammalia	Eutheria	Carnivora	Phocidae	Halichoerus	grypus
XM036093373	Mammalia	Eutheria	Carnivora	Phocidae	Halichoerus	grypus
XM036093374	Mammalia	Eutheria	Carnivora	Phocidae	Halichoerus	grypus
BK064050	Mammalia	Eutheria	Carnivora	Phocidae	Halichoerus	grypus
XM006744311	Mammalia	Eutheria	Carnivora	Phocidae	Leptonychotes	weddellii
XM006744312	Mammalia	Eutheria	Carnivora	Phocidae	Leptonychotes	weddellii
BK064093	Mammalia	Eutheria	Carnivora	Phocidae	Mirounga	angustirostris
XM045885437	Mammalia	Eutheria	Carnivora	Phocidae	Mirounga	angustirostris
XM045885438	Mammalia	Eutheria	Carnivora	Phocidae	Mirounga	angustirostris
XM035005902	Mammalia	Eutheria	Carnivora	Phocidae	Mirounga	leonina
XM035005903	Mammalia	Eutheria	Carnivora	Phocidae	Mirounga	leonina
XM021689154	Mammalia	Eutheria	Carnivora	Phocidae	Neomonachus	schauinslandi
XM021689156	Mammalia	Eutheria	Carnivora	Phocidae	Neomonachus	schauinslandi
XM021689157	Mammalia	Eutheria	Carnivora	Phocidae	Neomonachus	schauinslandi
JX218970	Mammalia	Eutheria	Carnivora	Phocidae	Phoca	groenlandica
JX218971	Mammalia	Eutheria	Carnivora	Phocidae	Phoca	groenlandica
BK064792	Mammalia	Eutheria	Carnivora	Phocidae	Phoca	largha
EU341509	Mammalia	Eutheria	Carnivora	Phocidae	Phoca	vitulina
JX218969	Mammalia	Eutheria	Carnivora	Phocidae	Phoca	vitulina
XM032419672	Mammalia	Eutheria	Carnivora	Phocidae	Phoca	vitulina
XM032419673	Mammalia	Eutheria	Carnivora	Phocidae	Phoca	vitulina
XM032419674	Mammalia	Eutheria	Carnivora	Phocidae	Phoca	vitulina
BK064218	Mammalia	Eutheria	Carnivora	Phocidae	Pusa	hispida	saimensis
BK064225	Mammalia	Eutheria	Carnivora	Phocidae	Pusa	sibirica
PQ577312	Mammalia	Eutheria	Carnivora	Procyonidae	Bassariscus	astutus
BK064783	Mammalia	Eutheria	Carnivora	Procyonidae	Bassariscus	astutus
BK064784	Mammalia	Eutheria	Carnivora	Procyonidae	Bassariscus	sumichrasti
BK064789	Mammalia	Eutheria	Carnivora	Procyonidae	Nasua	narica
OR472467	Mammalia	Eutheria	Carnivora	Procyonidae	Nasua	nasua
BK063964	Mammalia	Eutheria	Carnivora	Procyonidae	Potos	flavus
AY208166	Mammalia	Eutheria	Carnivora	Procyonidae	Procyon	lotor
EU341510	Mammalia	Eutheria	Carnivora	Procyonidae	Procyon	lotor
PQ577309	Mammalia	Eutheria	Carnivora	Procyonidae	Procyon	lotor
PQ577310	Mammalia	Eutheria	Carnivora	Procyonidae	Procyon	lotor
PQ577311	Mammalia	Eutheria	Carnivora	Procyonidae	Procyon	lotor
XM034640276	Mammalia	Eutheria	Carnivora	Ursidae	Ailuropoda	melanoleuca
XM034640277	Mammalia	Eutheria	Carnivora	Ursidae	Ailuropoda	melanoleuca
XM034640278	Mammalia	Eutheria	Carnivora	Ursidae	Ailuropoda	melanoleuca
OR472460	Mammalia	Eutheria	Carnivora	Ursidae	Helarctos	malayanus
BK064154	Mammalia	Eutheria	Carnivora	Ursidae	Helarctos	malayanus
BK064152	Mammalia	Eutheria	Carnivora	Ursidae	Tremarctos	ornatus
EU341512	Mammalia	Eutheria	Carnivora	Ursidae	Ursus	americanus
JX218943	Mammalia	Eutheria	Carnivora	Ursidae	Ursus	americanus
XM045808582	Mammalia	Eutheria	Carnivora	Ursidae	Ursus	americanus
XM045808584	Mammalia	Eutheria	Carnivora	Ursidae	Ursus	americanus
XM026503078	Mammalia	Eutheria	Carnivora	Ursidae	Ursus	arctos
JX218961	Mammalia	Eutheria	Carnivora	Ursidae	Ursus	arctos	arctos
JX218962	Mammalia	Eutheria	Carnivora	Ursidae	Ursus	arctos	arctos
XM040638017	Mammalia	Eutheria	Carnivora	Ursidae	Ursus	maritimus
BK063942	Mammalia	Eutheria	Carnivora	Ursidae	Ursus	maritimus
BK063943	Mammalia	Eutheria	Carnivora	Ursidae	Ursus	thibetanus	japonicus
BK063926	Mammalia	Eutheria	Carnivora	Ursidae	Ursus	thibetanus	thibetanus
JX218945	Mammalia	Eutheria	Carnivora	Viverridae	Arctictis	binturong
BK064230	Mammalia	Eutheria	Carnivora	Viverridae	Paguma	larvata
BK064770	Mammalia	Eutheria	Cetacea	Balaenidae	Eubalaena	australis
BK064771	Mammalia	Eutheria	Cetacea	Balaenidae	Eubalaena	glacialis
BK064042	Mammalia	Eutheria	Cetacea	Balaenidae	Eubalaena	japonica
XM057529417	Mammalia	Eutheria	Cetacea	Balaenopteridae	Balaenoptera	acutorostrata
BK064027	Mammalia	Eutheria	Cetacea	Balaenopteridae	Balaenoptera	bonaerensis
BK064828	Mammalia	Eutheria	Cetacea	Balaenopteridae	Balaenoptera	borealis
BK064766	Mammalia	Eutheria	Cetacea	Balaenopteridae	Balaenoptera	edeni
BK064013	Mammalia	Eutheria	Cetacea	Balaenopteridae	Balaenoptera	musculus
BK064217	Mammalia	Eutheria	Cetacea	Balaenopteridae	Balaenoptera	ricei
BK064082	Mammalia	Eutheria	Cetacea	Balaenopteridae	Megaptera	novaeangliae
BK064226	Mammalia	Eutheria	Cetacea	Cetotheriidae	Caperea	marginata
BK064767	Mammalia	Eutheria	Cetacea	Delphinidae	Cephalorhynchus	commersonii
XM060031187	Mammalia	Eutheria	Cetacea	Delphinidae	Delphinus	delphis
XM030872630	Mammalia	Eutheria	Cetacea	Delphinidae	Globicephala	melas
BK064776	Mammalia	Eutheria	Cetacea	Delphinidae	Lagenorhynchus	acutus
BK064229	Mammalia	Eutheria	Cetacea	Delphinidae	Lagenorhynchus	albirostris
XM027118240	Mammalia	Eutheria	Cetacea	Delphinidae	Lagenorhynchus	obliquidens
XM004276438	Mammalia	Eutheria	Cetacea	Delphinidae	Orcinus	orca
BK064136	Mammalia	Eutheria	Cetacea	Delphinidae	Sousa	chinensis
BK064799	Mammalia	Eutheria	Cetacea	Delphinidae	Stenella	attenuata
BK064800	Mammalia	Eutheria	Cetacea	Delphinidae	Stenella	clymene
BK064801	Mammalia	Eutheria	Cetacea	Delphinidae	Stenella	frontalis
AY964056	Mammalia	Eutheria	Cetacea	Delphinidae	Tursiops	truncatus
BK064015	Mammalia	Eutheria	Cetacea	Eschrichtiidae	Eschrichtius	robustus
BK064059	Mammalia	Eutheria	Cetacea	Iniidae	Inia	geoffrensis
XM059037664	Mammalia	Eutheria	Cetacea	Kogiidae	Kogia	breviceps
XM007463976	Mammalia	Eutheria	Cetacea	Lipotidae	Lipotes	vexillifer
XM022556483	Mammalia	Eutheria	Cetacea	Monodontidae	Delphinapterus	leucas
XM029221058	Mammalia	Eutheria	Cetacea	Monodontidae	Monodon	monoceros
XM024764247	Mammalia	Eutheria	Cetacea	Phocoenidae	Neophocaena	asiaeorientalis	asiaeorientalis
FJ176374	Mammalia	Eutheria	Cetacea	Phocoenidae	Neophocaena	phocaenoides
XM065893697	Mammalia	Eutheria	Cetacea	Phocoenidae	Phocoena	phocoena
XM032605442	Mammalia	Eutheria	Cetacea	Phocoenidae	Phocoena	sinus
XM007123285	Mammalia	Eutheria	Cetacea	Physeteridae	Physeter	catodon
BK064007	Mammalia	Eutheria	Cetacea	Platanistidae	Platanista	gangetica
BK064144	Mammalia	Eutheria	Cetacea	Platanistidae	Platanista	minor
BK064129	Mammalia	Eutheria	Cetacea	Pontoporiidae	Pontoporia	blainvillei
BK064204	Mammalia	Eutheria	Cetacea	Ziphiidae	Hyperoodon	ampullatus
BK064083	Mammalia	Eutheria	Cetacea	Ziphiidae	Mesoplodon	bidens
BK064778	Mammalia	Eutheria	Cetacea	Ziphiidae	Mesoplodon	densirostris
BK064779	Mammalia	Eutheria	Cetacea	Ziphiidae	Mesoplodon	europaeus
BK064780	Mammalia	Eutheria	Cetacea	Ziphiidae	Mesoplodon	stejnegeri
BK063940	Mammalia	Eutheria	Chiroptera	Craseonycteridae	Craseonycteris	thonglongyai
BK064953	Mammalia	Eutheria	Chiroptera	Emballonuridae	Rhynchonycteris	naso
XM066235106	Mammalia	Eutheria	Chiroptera	Emballonuridae	Saccopteryx	bilineata
XM066387278	Mammalia	Eutheria	Chiroptera	Emballonuridae	Saccopteryx	leptura
XM066387279	Mammalia	Eutheria	Chiroptera	Emballonuridae	Saccopteryx	leptura
XM019644637	Mammalia	Eutheria	Chiroptera	Hipposideridae	Hipposideros	armiger
BK064054	Mammalia	Eutheria	Chiroptera	Hipposideridae	Hipposideros	galeritus
BK064185	Mammalia	Eutheria	Chiroptera	Hipposideridae	Hipposideros	pendleburyi
BK064080	Mammalia	Eutheria	Chiroptera	Megadermatidae	Megaderma	lyra
BK064952	Mammalia	Eutheria	Chiroptera	Molossidae	Molossus	alvarezi
XM036245159	Mammalia	Eutheria	Chiroptera	Molossidae	Molossus	molossus
XM036245160	Mammalia	Eutheria	Chiroptera	Molossidae	Molossus	molossus
BK064213	Mammalia	Eutheria	Chiroptera	Molossidae	Molossus	rufus
PQ577324	Mammalia	Eutheria	Chiroptera	Molossidae	Tadarida	brasiliensis
BK064001	Mammalia	Eutheria	Chiroptera	Molossidae	Tadarida	brasiliensis
BK063931	Mammalia	Eutheria	Chiroptera	Mormoopidae	Mormoops	blainvillei
BK063967	Mammalia	Eutheria	Chiroptera	Mormoopidae	Pteronotus	parnellii
XM054573996	Mammalia	Eutheria	Chiroptera	Mormoopidae	Pteronotus	mesoamericanus
XM054573997	Mammalia	Eutheria	Chiroptera	Mormoopidae	Pteronotus	mesoamericanus
BK064113	Mammalia	Eutheria	Chiroptera	Noctilionidae	Noctilio	leporinus
BK064067	Mammalia	Eutheria	Chiroptera	Phyllostomidae	Anoura	caudifer
XM037147836	Mammalia	Eutheria	Chiroptera	Phyllostomidae	Artibeus	jamaicensis
XM053671314	Mammalia	Eutheria	Chiroptera	Phyllostomidae	Artibeus	jamaicensis
BK064072	Mammalia	Eutheria	Chiroptera	Phyllostomidae	Artibeus	jamaicensis
BK063935	Mammalia	Eutheria	Chiroptera	Phyllostomidae	Carollia	perspicillata
XM024559617	Mammalia	Eutheria	Chiroptera	Phyllostomidae	Desmodus	rotundus
XM045194783	Mammalia	Eutheria	Chiroptera	Phyllostomidae	Desmodus	rotundus
BK064947	Mammalia	Eutheria	Chiroptera	Phyllostomidae	Desmodus	rotundus
AY133049	Mammalia	Eutheria	Chiroptera	Phyllostomidae	Macrotus	californicus
BK064088	Mammalia	Eutheria	Chiroptera	Phyllostomidae	Micronycteris	hirsuta
XM028524368	Mammalia	Eutheria	Chiroptera	Phyllostomidae	Phyllostomus	discolor
XM036009593	Mammalia	Eutheria	Chiroptera	Phyllostomidae	Phyllostomus	discolor
XM045833386	Mammalia	Eutheria	Chiroptera	Phyllostomidae	Phyllostomus	hastatus
XM045833387	Mammalia	Eutheria	Chiroptera	Phyllostomidae	Phyllostomus	hastatus
XM045833388	Mammalia	Eutheria	Chiroptera	Phyllostomidae	Phyllostomus	hastatus
XM045833389	Mammalia	Eutheria	Chiroptera	Phyllostomidae	Phyllostomus	hastatus
BK064158	Mammalia	Eutheria	Chiroptera	Phyllostomidae	Phyllostomus	hastatus
XM037051706	Mammalia	Eutheria	Chiroptera	Phyllostomidae	Sturnira	hondurensis
XM037051707	Mammalia	Eutheria	Chiroptera	Phyllostomidae	Sturnira	hondurensis
BK063970	Mammalia	Eutheria	Chiroptera	Phyllostomidae	Sturnira	hondurensis
BK064003	Mammalia	Eutheria	Chiroptera	Phyllostomidae	Tonatia	saurophila
BK064958	Mammalia	Eutheria	Chiroptera	Phyllostomidae	Trachops	cirrhosus
AY133046	Mammalia	Eutheria	Chiroptera	Pteropodidae	Cynopterus	sphinx
AY133047	Mammalia	Eutheria	Chiroptera	Pteropodidae	Cynopterus	sphinx
BK063952	Mammalia	Eutheria	Chiroptera	Pteropodidae	Cynopterus	brachyotis
BK064786	Mammalia	Eutheria	Chiroptera	Pteropodidae	Eidolon	dupreanum
BK064039	Mammalia	Eutheria	Chiroptera	Pteropodidae	Eidolon	helvum
BK064041	Mammalia	Eutheria	Chiroptera	Pteropodidae	Eonycteris	spelaea
BK063991	Mammalia	Eutheria	Chiroptera	Pteropodidae	Macroglossus	sobrinus
XM015597302	Mammalia	Eutheria	Chiroptera	Pteropodidae	Pteropus	alecto
XM039863787	Mammalia	Eutheria	Chiroptera	Pteropodidae	Pteropus	giganteus
BK063965	Mammalia	Eutheria	Chiroptera	Pteropodidae	Pteropus	pselaphon
BK064817	Mammalia	Eutheria	Chiroptera	Pteropodidae	Pteropus	rodricensis
BK064809	Mammalia	Eutheria	Chiroptera	Pteropodidae	Pteropus	rufus
BN000994	Mammalia	Eutheria	Chiroptera	Pteropodidae	Pteropus	vampyrus
XM011369934	Mammalia	Eutheria	Chiroptera	Pteropodidae	Pteropus	vampyrus
XM016135039	Mammalia	Eutheria	Chiroptera	Pteropodidae	Rousettus	aegyptiacus
XM016135122	Mammalia	Eutheria	Chiroptera	Pteropodidae	Rousettus	aegyptiacus
BK063997	Mammalia	Eutheria	Chiroptera	Pteropodidae	Rousettus	leschenaultii
BK064805	Mammalia	Eutheria	Chiroptera	Pteropodidae	Rousettus	madagascariensis
XM033094795	Mammalia	Eutheria	Chiroptera	Rhinolophidae	Rhinolophus	ferrumequinum
XM033094796	Mammalia	Eutheria	Chiroptera	Rhinolophidae	Rhinolophus	ferrumequinum
BK063922	Mammalia	Eutheria	Chiroptera	Rhinolophidae	Rhinolophus	ferrumequinum
XM019733786	Mammalia	Eutheria	Chiroptera	Rhinolophidae	Rhinolophus	sinicus
XM019733787	Mammalia	Eutheria	Chiroptera	Rhinolophidae	Rhinolophus	sinicus
BK063992	Mammalia	Eutheria	Chiroptera	Rhinolophidae	Rhinolophus	sinicus
PQ577318	Mammalia	Eutheria	Chiroptera	Vespertilionidae	Aeorestes	cinereus
BK063928	Mammalia	Eutheria	Chiroptera	Vespertilionidae	Aeorestes	cinereus
BK064069	Mammalia	Eutheria	Chiroptera	Vespertilionidae	Antrozous	pallidus
PQ577315	Mammalia	Eutheria	Chiroptera	Vespertilionidae	Corynorhinus	rafinesquii
BK064814	Mammalia	Eutheria	Chiroptera	Vespertilionidae	Corynorhinus	rafinesquii
PQ577316	Mammalia	Eutheria	Chiroptera	Vespertilionidae	Corynorhinus	townsendi
BK064211	Mammalia	Eutheria	Chiroptera	Vespertilionidae	Corynorhinus	townsendii
PQ577320	Mammalia	Eutheria	Chiroptera	Vespertilionidae	Dasypterus	xanthinus
PQ577321	Mammalia	Eutheria	Chiroptera	Vespertilionidae	Dasypterus	xanthinus
XM054723678	Mammalia	Eutheria	Chiroptera	Vespertilionidae	Eptesicus	fuscus
BK064945	Mammalia	Eutheria	Chiroptera	Vespertilionidae	Eptesicus	fuscus
BK064950	Mammalia	Eutheria	Chiroptera	Vespertilionidae	Eptesicus	nilssonii
BK064208	Mammalia	Eutheria	Chiroptera	Vespertilionidae	Ia	io
PQ577319	Mammalia	Eutheria	Chiroptera	Vespertilionidae	Lasionycteris	noctivaga
PQ577313	Mammalia	Eutheria	Chiroptera	Vespertilionidae	Lasiurus	borealis
BK064077	Mammalia	Eutheria	Chiroptera	Vespertilionidae	Lasiurus	borealis
PQ577314	Mammalia	Eutheria	Chiroptera	Vespertilionidae	Lasiurus	frantzi
XM016212061	Mammalia	Eutheria	Chiroptera	Vespertilionidae	Miniopterus	natalensis
BK064092	Mammalia	Eutheria	Chiroptera	Vespertilionidae	Miniopterus	schreibersii
BK064100	Mammalia	Eutheria	Chiroptera	Vespertilionidae	Murina	aurata	feae
XM005874678	Mammalia	Eutheria	Chiroptera	Vespertilionidae	Myotis	brandtii
AY133048	Mammalia	Eutheria	Chiroptera	Vespertilionidae	Myotis	daubentonii
XM059705623	Mammalia	Eutheria	Chiroptera	Vespertilionidae	Myotis	daubentonii
XM059705624	Mammalia	Eutheria	Chiroptera	Vespertilionidae	Myotis	daubentonii
XM006758058	Mammalia	Eutheria	Chiroptera	Vespertilionidae	Myotis	davidii
BN000992	Mammalia	Eutheria	Chiroptera	Vespertilionidae	Myotis	lucifugus
XM006096427	Mammalia	Eutheria	Chiroptera	Vespertilionidae	Myotis	lucifugus
XM036321268	Mammalia	Eutheria	Chiroptera	Vespertilionidae	Myotis	myotis
XM036321269	Mammalia	Eutheria	Chiroptera	Vespertilionidae	Myotis	myotis
BK064107	Mammalia	Eutheria	Chiroptera	Vespertilionidae	Myotis	myotis
BK064146	Mammalia	Eutheria	Chiroptera	Vespertilionidae	Myotis	ricketti
BK064803	Mammalia	Eutheria	Chiroptera	Vespertilionidae	Myotis	septentrionalis
PQ577322	Mammalia	Eutheria	Chiroptera	Vespertilionidae	Myotis	velifer
BK064222	Mammalia	Eutheria	Chiroptera	Vespertilionidae	Myotis	yumanensis
BK068590	Mammalia	Eutheria	Chiroptera	Vespertilionidae	Nyctalus	aviator
BK064115	Mammalia	Eutheria	Chiroptera	Vespertilionidae	Nycticeius	humeralis
PQ577323	Mammalia	Eutheria	Chiroptera	Vespertilionidae	Perimyotis	flavus
PQ577317	Mammalia	Eutheria	Chiroptera	Vespertilionidae	Perimyotis	hesperus
XM036417931	Mammalia	Eutheria	Chiroptera	Vespertilionidae	Pipistrellus	kuhlii
XM036417932	Mammalia	Eutheria	Chiroptera	Vespertilionidae	Pipistrellus	kuhlii
BK064127	Mammalia	Eutheria	Chiroptera	Vespertilionidae	Pipistrellus	pipistrellus
BK068575	Mammalia	Eutheria	Chiroptera	Vespertilionidae	Pipistrellus	pipistrellus
OR472453	Mammalia	Eutheria	Chiroptera	Vespertilionidae	Plecotus	auritus
BK068585	Mammalia	Eutheria	Chiroptera	Vespertilionidae	Vespertilio	murinus
BK064063	Mammalia	Eutheria	Cingulata	Chlamyphoridae	Chaetophractus	vellerosus
BK064228	Mammalia	Eutheria	Cingulata	Dasypodidae	Cabassous	unicinctus
EU559337	Mammalia	Eutheria	Cingulata	Dasypodidae	Dasypus	novemcinctus
OR472476	Mammalia	Eutheria	Cingulata	Dasypodidae	Euphractus	sexcinctus
BK064002	Mammalia	Eutheria	Cingulata	Dasypodidae	Tolypeutes	matacus
BK064216	Mammalia	Eutheria	Dermoptera	Cynocephalidae	Cynocephalus	volans
XM008578954	Mammalia	Eutheria	Dermoptera	Cynocephalidae	Galeopterus	variegatus
OR472473	Mammalia	Eutheria	Eulipotyphla	Erinaceidae	Atelerix	albiventris
BN001181	Mammalia	Eutheria	Eulipotyphla	Erinaceidae	Erinaceus	europaeus
AY133044	Mammalia	Eutheria	Eulipotyphla	Erinaceidae	Hylomys	suillus
OR472480	Mammalia	Eutheria	Eulipotyphla	Soricidae	Crocidura	russula
BK064940	Mammalia	Eutheria	Eulipotyphla	Soricidae	Sorex	araneus
BK063915	Mammalia	Eutheria	Eulipotyphla	Soricidae	Sorex	cinereus
BK064954	Mammalia	Eutheria	Eulipotyphla	Soricidae	Sorex	fumeus
BK064231	Mammalia	Eutheria	Eulipotyphla	Soricidae	Sorex	maritimensis
BK064220	Mammalia	Eutheria	Eulipotyphla	Soricidae	Sorex	palustris
BK064203	Mammalia	Eutheria	Eulipotyphla	Soricidae	Suncus	etruscus
XM012728372	Mammalia	Eutheria	Eulipotyphla	Talpidae	Condylura	cristata
BK063985	Mammalia	Eutheria	Eulipotyphla	Talpidae	Scalopus	aquaticus
BK063984	Mammalia	Eutheria	Eulipotyphla	Solenodontidae	Solenodon	paradoxus	woodi
BK063927	Mammalia	Eutheria	Eulipotyphla	Talpidae	Galemys	pyrenaicus
AY133042	Mammalia	Eutheria	Eulipotyphla	Talpidae	Talpa	europaea
BK063986	Mammalia	Eutheria	Eulipotyphla	Talpidae	Talpa	occidentalis
BK063987	Mammalia	Eutheria	Eulipotyphla	Talpidae	Uropsilus	gracilis
BK064053	Mammalia	Eutheria	Hyracoidea	Procaviidae	Heterohyrax	brucei
AY133057	Mammalia	Eutheria	Hyracoidea	Procaviidae	Procavia	capensis
BK063972	Mammalia	Eutheria	Lagomorpha	Leporidae	Lepus	americanus
BK063973	Mammalia	Eutheria	Lagomorpha	Leporidae	Lepus	timidus
BK064227	Mammalia	Eutheria	Lagomorpha	Leporidae	Lepus	townsendii
OR472454	Mammalia	Eutheria	Lagomorpha	Leporidae	Lepus	europaeus
NM1082021	Mammalia	Eutheria	Lagomorpha	Leporidae	Oryctolagus	cuniculus
BK064951	Mammalia	Eutheria	Lagomorpha	Leporidae	Sylvilagus	floridanus
BK063974	Mammalia	Eutheria	Lagomorpha	Leporidae	Sylvilagus	bachmani
BK064962	Mammalia	Eutheria	Lagomorpha	Leporidae	Sylvilagus	transitionalis
MT371369	Mammalia	Eutheria	Lagomorpha	Ochotonidae	Ochotona	curzoniae
EU555402	Mammalia	Eutheria	Lagomorpha	Ochotonidae	Ochotona	princeps
XM006894222	Mammalia	Eutheria	Macroscelidea	Macroscelididae	Elephantulus	edwardii
AY133059	Mammalia	Eutheria	Macroscelidea	Macroscelididae	Macroscelides	proboscideus
EF127815	Mammalia	Eutheria	Perissodactyla	Equidae	Equus	asinus
EF165074	Mammalia	Eutheria	Perissodactyla	Equidae	Equus	burchellii	boehmi
EF165070	Mammalia	Eutheria	Perissodactyla	Equidae	Equus	caballus
BK064961	Mammalia	Eutheria	Perissodactyla	Equidae	Equus	grevyi
EF165076	Mammalia	Eutheria	Perissodactyla	Equidae	Equus	kiang
EF165075	Mammalia	Eutheria	Perissodactyla	Equidae	Equus	przewalskii
XM046678791	Mammalia	Eutheria	Perissodactyla	Equidae	Equus	quagga
EF165073	Mammalia	Eutheria	Perissodactyla	Equidae	Equus	zebra	hartmannae
BK063975	Mammalia	Eutheria	Perissodactyla	Rhinocerotidae	Ceratotherium	simum	cottoni
BK063994	Mammalia	Eutheria	Perissodactyla	Rhinocerotidae	Dicerorhinus	sumatrensis	harrissoni
BK063976	Mammalia	Eutheria	Perissodactyla	Rhinocerotidae	Diceros	bicornis	minor
AY133052	Mammalia	Eutheria	Perissodactyla	Rhinocerotidae	Diceros	bicornis
BK064948	Mammalia	Eutheria	Perissodactyla	Rhinocerotidae	Rhinoceros	unicornis
BK064815	Mammalia	Eutheria	Perissodactyla	Tapiridae	Tapirus	bairdii
BK063977	Mammalia	Eutheria	Perissodactyla	Tapiridae	Tapirus	indicus
BK063978	Mammalia	Eutheria	Perissodactyla	Tapiridae	Tapirus	terrestris
BK063961	Mammalia	Eutheria	Pholidota	Manidae	Manis	crassicaudata
BK063962	Mammalia	Eutheria	Pholidota	Manidae	Manis	pentadactyla
BK063960	Mammalia	Eutheria	Pholidota	Manidae	Phataginus	tricuspis
BK063934	Mammalia	Eutheria	Pilosa	Bradypodidae	Bradypus	variegatus
AY133062	Mammalia	Eutheria	Pilosa	Cyclopedidae	Cyclopes	didactylus
BK063945	Mammalia	Eutheria	Pilosa	Megalonychidae	Choloepus	didactylus
BK063946	Mammalia	Eutheria	Pilosa	Megalonychidae	Choloepus	hoffmanni
BK063979	Mammalia	Eutheria	Pilosa	Myrmecophagidae	Myrmecophaga	tridactyla
BK063980	Mammalia	Eutheria	Pilosa	Myrmecophagidae	Tamandua	tetradactyla
XM012455393	Mammalia	Eutheria	Primates	Aotidae	Aotus	nancymaae
BK064066	Mammalia	Eutheria	Primates	Atelidae	Alouatta	palliata
BK064173	Mammalia	Eutheria	Primates	Atelidae	Ateles	hybridus
OR472461	Mammalia	Eutheria	Primates	Callitrichidae	Callithrix	geoffroyi
XM008995703	Mammalia	Eutheria	Primates	Callitrichidae	Callithrix	jacchus
BK064822	Mammalia	Eutheria	Primates	Callitrichidae	Leontopithecus	chrysomelas
BK063917	Mammalia	Eutheria	Primates	Callitrichidae	Leontopithecus	rosalia
OR472482	Mammalia	Eutheria	Primates	Callitrichidae	Mico	argentatus
BK064034	Mammalia	Eutheria	Primates	Callitrichidae	Saguinus	imperator
BK064187	Mammalia	Eutheria	Primates	Callitrichidae	Saguinus	midas
BK064029	Mammalia	Eutheria	Primates	Cebidae	Cebus	albifrons
BK064030	Mammalia	Eutheria	Primates	Cebidae	Cebus	imitator
BK064035	Mammalia	Eutheria	Primates	Cebidae	Saimiri	boliviensis	boliviensis
JN811553	Mammalia	Eutheria	Primates	Cebidae	Saimiri	sciureus
XM032295507	Mammalia	Eutheria	Primates	Cebidae	Sapajus	apella
BK064763	Mammalia	Eutheria	Primates	Cercopithecidae	Allenopithecus	nigroviridis
XM012052158	Mammalia	Eutheria	Primates	Cercopithecidae	Cercocebus	atys
BK064193	Mammalia	Eutheria	Primates	Cercopithecidae	Cercopithecus	albogularis
XM011941037	Mammalia	Eutheria	Primates	Cercopithecidae	Colobus	angolensis	palliatus
BK064212	Mammalia	Eutheria	Primates	Cercopithecidae	Macaca	cyclopis
AB125193	Mammalia	Eutheria	Primates	Cercopithecidae	Macaca	fascicularis
NM1047152	Mammalia	Eutheria	Primates	Cercopithecidae	Macaca	mulatta
XM011741222	Mammalia	Eutheria	Primates	Cercopithecidae	Macaca	nemestrina
BK064196	Mammalia	Eutheria	Primates	Cercopithecidae	Macaca	silenus
XM050745248	Mammalia	Eutheria	Primates	Cercopithecidae	Macaca	thibetana	thibetana
XM011975198	Mammalia	Eutheria	Primates	Cercopithecidae	Mandrillus	leucophaeus
BK064818	Mammalia	Eutheria	Primates	Cercopithecidae	Miopithecus	talapoin
BK064109	Mammalia	Eutheria	Primates	Cercopithecidae	Nasalis	larvatus
XM031656584	Mammalia	Eutheria	Primates	Cercopithecidae	Papio	anubis
BK064790	Mammalia	Eutheria	Primates	Cercopithecidae	Papio	papio
XM023217933	Mammalia	Eutheria	Primates	Cercopithecidae	Piliocolobus	tephrosceles
BK064133	Mammalia	Eutheria	Primates	Cercopithecidae	Pygathrix	nemaeus
BK064197	Mammalia	Eutheria	Primates	Cercopithecidae	Pygathrix	nigripes
XM017878066	Mammalia	Eutheria	Primates	Cercopithecidae	Rhinopithecus	bieti
BK063920	Mammalia	Eutheria	Primates	Cercopithecidae	Rhinopithecus	roxellana
BK064200	Mammalia	Eutheria	Primates	Cercopithecidae	Rhinopithecus	strykeri
BK064033	Mammalia	Eutheria	Primates	Cercopithecidae	Semnopithecus	entellus
XM025399767	Mammalia	Eutheria	Primates	Cercopithecidae	Theropithecus	gelada
XM033185731	Mammalia	Eutheria	Primates	Cercopithecidae	Trachypithecus	francoisi
BK064195	Mammalia	Eutheria	Primates	Cercopithecidae	Trachypithecus	phayrei	crepuscula
BK063936	Mammalia	Eutheria	Primates	Cheirogaleidae	Cheirogaleus	medius
BK064084	Mammalia	Eutheria	Primates	Cheirogaleidae	Microcebus	griseorufus
BK064085	Mammalia	Eutheria	Primates	Cheirogaleidae	Microcebus	mittermeieri
DQ014540	Mammalia	Eutheria	Primates	Cheirogaleidae	Microcebus	murinus
BK064086	Mammalia	Eutheria	Primates	Cheirogaleidae	Microcebus	ravelobensis
BK064087	Mammalia	Eutheria	Primates	Cheirogaleidae	Microcebus	tavaratra
BK064094	Mammalia	Eutheria	Primates	Cheirogaleidae	Mirza	coquereli
BK064095	Mammalia	Eutheria	Primates	Cheirogaleidae	Mirza	zaza
BK064012	Mammalia	Eutheria	Primates	Daubentoniidae	Daubentonia	madagascariensis
BK064194	Mammalia	Eutheria	Primates	Galagidae	Galago	moholi
EU559336	Mammalia	Eutheria	Primates	Galagidae	Otolemur	garnettii
XM019017118	Mammalia	Eutheria	Primates	Hominidae	Gorilla	gorilla
AF076976	Mammalia	Eutheria	Primates	Hominidae	Homo	sapiens
BK064946	Mammalia	Eutheria	Primates	Hominidae	Pan	paniscus
AB222115	Mammalia	Eutheria	Primates	Hominidae	Pan	troglodytes	verus
AY665268	Mammalia	Eutheria	Primates	Hominidae	Pan	troglodytes
NM1131072	Mammalia	Eutheria	Primates	Hominidae	Pongo	abelii
BN000848	Mammalia	Eutheria	Primates	Hominidae	Pongo	pygmaeus	abelii
BK064201	Mammalia	Eutheria	Primates	Hylobatidae	Hoolock	leuconedys
BK064785	Mammalia	Eutheria	Primates	Hylobatidae	Hylobates	agilis
XM032143109	Mammalia	Eutheria	Primates	Hylobatidae	Hylobates	moloch
OR472457	Mammalia	Eutheria	Primates	Hylobatidae	Hylobates	muelleri
BK064186	Mammalia	Eutheria	Primates	Hylobatidae	Hylobates	pileatus
XM004090141	Mammalia	Eutheria	Primates	Hylobatidae	Nomascus	leucogenys
BK064199	Mammalia	Eutheria	Primates	Hylobatidae	Nomascus	siki
XM055266236	Mammalia	Eutheria	Primates	Hylobatidae	Symphalangus	syndactylus
BK064058	Mammalia	Eutheria	Primates	Indriidae	Indri	indri
XM012639269	Mammalia	Eutheria	Primates	Indriidae	Propithecus	coquereli
OR472479	Mammalia	Eutheria	Primates	Lemuridae	Eulemur	albifrons
BK064043	Mammalia	Eutheria	Primates	Lemuridae	Eulemur	flavifrons
BK064044	Mammalia	Eutheria	Primates	Lemuridae	Eulemur	fulvus
BK064045	Mammalia	Eutheria	Primates	Lemuridae	Eulemur	macaco
BK064802	Mammalia	Eutheria	Primates	Lemuridae	Eulemur	mongoz
BK064078	Mammalia	Eutheria	Primates	Lemuridae	Lemur	catta
BK063921	Mammalia	Eutheria	Primates	Lemuridae	Prolemur	simus
BK064198	Mammalia	Eutheria	Primates	Lorisidae	Loris	tardigradus
BK064202	Mammalia	Eutheria	Primates	Lorisidae	Nycticebus	bengalensis
BK064114	Mammalia	Eutheria	Primates	Lorisidae	Nycticebus	coucang
OR472481	Mammalia	Eutheria	Primates	Lorisidae	Xanthonycticebus	pygmaeus
BK064128	Mammalia	Eutheria	Primates	Pitheciidae	Pithecia	pithecia
BK064142	Mammalia	Eutheria	Primates	Pitheciidae	Plecturocebus	donacophilus
XM008053532	Mammalia	Eutheria	Primates	Tarsiidae	Carlito	syrichta
BK064214	Mammalia	Eutheria	Primates	Tarsiidae	Cephalopachus	bancanus
XM049869648	Mammalia	Eutheria	Proboscidea	Elephantidae	Elephas	maximus	indicus
AY133055	Mammalia	Eutheria	Proboscidea	Elephantidae	Elephas	maximus
EU588731	Mammalia	Eutheria	Proboscidea	Elephantidae	Loxodonta	africana
BK064070	Mammalia	Eutheria	Rodentia	Aplodontiidae	Aplodontia	rufa
XM033761202	Mammalia	Eutheria	Rodentia	Bathyergidae	Fukomys	damarensis
BK064181	Mammalia	Eutheria	Rodentia	Bathyergidae	Fukomys	darlingi
XM004840768	Mammalia	Eutheria	Rodentia	Bathyergidae	Heterocephalus	glaber
XM020184026	Mammalia	Eutheria	Rodentia	Castoridae	Castor	canadensis
KM357834	Mammalia	Eutheria	Rodentia	Caviidae	Cavia	aperea
BN000847	Mammalia	Eutheria	Rodentia	Caviidae	Cavia	porcellus
BK063938	Mammalia	Eutheria	Rodentia	Caviidae	Cavia	tschudii
KM357833	Mammalia	Eutheria	Rodentia	Caviidae	Dolichotis	patagonum
KM357831	Mammalia	Eutheria	Rodentia	Caviidae	Hydrochoerus	hydrochaeris
KM357832	Mammalia	Eutheria	Rodentia	Caviidae	Kerodon	rupestris
XM005380818	Mammalia	Eutheria	Rodentia	Chinchillidae	Chinchilla	lanigera
BK064960	Mammalia	Eutheria	Rodentia	Chinchillidae	Lagostomus	maximus
BK064147	Mammalia	Eutheria	Rodentia	Cricetidae	Abrothrix	hirta
BK064090	Mammalia	Eutheria	Rodentia	Cricetidae	Alexandromys	fortis
BK063953	Mammalia	Eutheria	Rodentia	Cricetidae	Arvicola	amphibius
XM057781861	Mammalia	Eutheria	Rodentia	Cricetidae	Chionomys	nivalis
XM003499013	Mammalia	Eutheria	Rodentia	Cricetidae	Cricetulus	griseus
BK064224	Mammalia	Eutheria	Rodentia	Cricetidae	Dicrostonyx	torquatus
BK064014	Mammalia	Eutheria	Rodentia	Cricetidae	Ellobius	lutescens
BK064040	Mammalia	Eutheria	Rodentia	Cricetidae	Ellobius	talpinus
BK064153	Mammalia	Eutheria	Rodentia	Cricetidae	Lophiomys	imhausi
EF139168	Mammalia	Eutheria	Rodentia	Cricetidae	Mesocricetus	auratus
EU886369	Mammalia	Eutheria	Rodentia	Cricetidae	Mesocricetus	brandti
BK064089	Mammalia	Eutheria	Rodentia	Cricetidae	Microtus	arvalis
BK064221	Mammalia	Eutheria	Rodentia	Cricetidae	Microtus	californicus
XM050134111	Mammalia	Eutheria	Rodentia	Cricetidae	Microtus	fortis
BK064179	Mammalia	Eutheria	Rodentia	Cricetidae	Microtus	montanus
FJ232957	Mammalia	Eutheria	Rodentia	Cricetidae	Microtus	ochrogaster
BK064091	Mammalia	Eutheria	Rodentia	Cricetidae	Microtus	oeconomus
BK064150	Mammalia	Eutheria	Rodentia	Cricetidae	Microtus	oregoni
GQ850539	Mammalia	Eutheria	Rodentia	Cricetidae	Microtus	pennsylvanicus
OR472478	Mammalia	Eutheria	Rodentia	Cricetidae	Microtus	pyrenaicus
BK064156	Mammalia	Eutheria	Rodentia	Cricetidae	Microtus	richardsoni
BK064180	Mammalia	Eutheria	Rodentia	Cricetidae	Microtus	richardsoni	arvicoloides
GQ850538	Mammalia	Eutheria	Rodentia	Cricetidae	Myodes	gapperi
BK064207	Mammalia	Eutheria	Rodentia	Cricetidae	Neodon	shergylaensis
BK064110	Mammalia	Eutheria	Rodentia	Cricetidae	Neotoma	lepida
BK064026	Mammalia	Eutheria	Rodentia	Cricetidae	Ondatra	zibethicus
BK064023	Mammalia	Eutheria	Rodentia	Cricetidae	Peromyscus	attwateri
BK064121	Mammalia	Eutheria	Rodentia	Cricetidae	Peromyscus	aztecus
BK064122	Mammalia	Eutheria	Rodentia	Cricetidae	Peromyscus	californicus	insignis
BK064807	Mammalia	Eutheria	Rodentia	Cricetidae	Peromyscus	crinitus
BK064123	Mammalia	Eutheria	Rodentia	Cricetidae	Peromyscus	eremicus
GQ850543	Mammalia	Eutheria	Rodentia	Cricetidae	Peromyscus	leucopus
FJ232958	Mammalia	Eutheria	Rodentia	Cricetidae	Peromyscus	maniculatus	bairdii
GQ850542	Mammalia	Eutheria	Rodentia	Cricetidae	Peromyscus	maniculatus
BK064124	Mammalia	Eutheria	Rodentia	Cricetidae	Peromyscus	melanophrys
BK064125	Mammalia	Eutheria	Rodentia	Cricetidae	Peromyscus	mexicanus
BK064804	Mammalia	Eutheria	Rodentia	Cricetidae	Peromyscus	nasutus
EU886367	Mammalia	Eutheria	Rodentia	Cricetidae	Phodopus	campbelli
S46825	Mammalia	Eutheria	Carnivora	Mustelidae	mink
XM051183338	Mammalia	Eutheria	Rodentia	Cricetidae	Phodopus	roborovskii
EU886368	Mammalia	Eutheria	Rodentia	Cricetidae	Phodopus	sungorus
BK064036	Mammalia	Eutheria	Rodentia	Cricetidae	Sigmodon	hispidus
BK063949	Mammalia	Eutheria	Rodentia	Ctenodactylidae	Ctenodactylus	gundi
BK063951	Mammalia	Eutheria	Rodentia	Ctenomyidae	Ctenomys	sociabilis
BK063998	Mammalia	Eutheria	Rodentia	Dasyproctidae	Dasyprocta	punctata
BK063954	Mammalia	Eutheria	Rodentia	Dinomyidae	Dinomys	branickii
BK064205	Mammalia	Eutheria	Rodentia	Dipodidae	Dipodomys	merriami
XM013010955	Mammalia	Eutheria	Rodentia	Dipodidae	Dipodomys	ordii
BK064155	Mammalia	Eutheria	Rodentia	Dipodidae	Dipodomys	spectabilis
BK064064	Mammalia	Eutheria	Rodentia	Dipodidae	Dipodomys	stephensi
BK064939	Mammalia	Eutheria	Rodentia	Dipodidae	Jaculus	jaculus
BK064143	Mammalia	Eutheria	Rodentia	Dipodidae	Orientallactaga	bullata
BK064139	Mammalia	Eutheria	Rodentia	Dipodidae	Zapus	hudsonius
BK064046	Mammalia	Eutheria	Rodentia	Echimyidae	Capromys	pilorides
OR472472	Mammalia	Eutheria	Rodentia	Erethizontidae	Coendou	prehensilis
BK063957	Mammalia	Eutheria	Rodentia	Erethizontidae	Erethizon	dorsatum
BK064206	Mammalia	Eutheria	Rodentia	Geomyidae	Thomomys	bottae
BK064048	Mammalia	Eutheria	Rodentia	Gliridae	Glis	glis
BK064049	Mammalia	Eutheria	Rodentia	Gliridae	Graphiurus	murinus
BK064106	Mammalia	Eutheria	Rodentia	Gliridae	Muscardinus	avellanarius
BK064022	Mammalia	Eutheria	Rodentia	Heteromyidae	Perognathus	longimembris	pacificus
BK063933	Mammalia	Eutheria	Rodentia	Hystricidae	Hystrix	brachyura
BK063944	Mammalia	Eutheria	Rodentia	Hystricidae	Hystrix	cristata
XM051144667	Mammalia	Eutheria	Rodentia	Muridae	Acomys	russatus
BK064145	Mammalia	Eutheria	Rodentia	Muridae	Apodemus	speciosus
XM052183685	Mammalia	Eutheria	Rodentia	Muridae	Apodemus	sylvaticus
XM034493892	Mammalia	Eutheria	Rodentia	Muridae	Arvicanthis	niloticus
XM028757107	Mammalia	Eutheria	Rodentia	Muridae	Grammomys	surdaster
BK064827	Mammalia	Eutheria	Rodentia	Muridae	Hydromys	chrysogaster
BK064167	Mammalia	Eutheria	Rodentia	Muridae	Hylomyscus	alleni
BK064762	Mammalia	Eutheria	Rodentia	Muridae	Mastacomys	fuscus
XM031371966	Mammalia	Eutheria	Rodentia	Muridae	Mastomys	coucha
BK064165	Mammalia	Eutheria	Rodentia	Muridae	Mastomys	natalensis
BK064826	Mammalia	Eutheria	Rodentia	Muridae	Meriones	libycus
XM021651076	Mammalia	Eutheria	Rodentia	Muridae	Meriones	unguiculatus
XM021185802	Mammalia	Eutheria	Rodentia	Muridae	Mus	caroli
BK064101	Mammalia	Eutheria	Rodentia	Muridae	Mus	minutoides
BK064103	Mammalia	Eutheria	Rodentia	Muridae	Mus	musculus	musculus
BK064104	Mammalia	Eutheria	Rodentia	Muridae	Mus	musculus	domesticus
XM021192940	Mammalia	Eutheria	Rodentia	Muridae	Mus	pahari
BK063924	Mammalia	Eutheria	Rodentia	Muridae	Mus	spicilegus
BK064105	Mammalia	Eutheria	Rodentia	Muridae	Mus	spretus
BK064166	Mammalia	Eutheria	Rodentia	Muridae	Praomys	delectorum
BK063966	Mammalia	Eutheria	Rodentia	Muridae	Psammomys	obesus
BK064761	Mammalia	Eutheria	Rodentia	Muridae	Pseudomys	desertor
BK064821	Mammalia	Eutheria	Rodentia	Muridae	Pseudomys	fumeus
BK063913	Mammalia	Eutheria	Rodentia	Muridae	Rattus	norvegicus
XM032904254	Mammalia	Eutheria	Rodentia	Muridae	Rattus	rattus
BK064164	Mammalia	Eutheria	Rodentia	Muridae	Rhabdomys	dilectus
BK064232	Mammalia	Eutheria	Rodentia	Muridae	Rhabdomys	pumilio
BK063996	Mammalia	Eutheria	Rodentia	Muridae	Rhombomys	opimus
BK064163	Mammalia	Eutheria	Rodentia	Muridae	Rhynchomys	soricoides
BK064955	Mammalia	Eutheria	Rodentia	Muridae	Tokudaia	muenninki
BK064210	Mammalia	Eutheria	Rodentia	Muridae	Tokudaia	osimensis
BK064956	Mammalia	Eutheria	Rodentia	Muridae	Tokudaia	tokunoshimensis
BK064806	Mammalia	Eutheria	Rodentia	Muridae	Uromys	caudimaculatus
BK064010	Mammalia	Eutheria	Rodentia	Myocastoridae	Myocastor	coypus
BK064819	Mammalia	Eutheria	Rodentia	Nesomyidae	Cricetomys	ansorgei
BK063941	Mammalia	Eutheria	Rodentia	Nesomyidae	Cricetomys	gambianus
XM023718587	Mammalia	Eutheria	Rodentia	Octodontidae	Octodon	degus
BK064011	Mammalia	Eutheria	Rodentia	Octodontidae	Octomys	mimax
BK064138	Mammalia	Eutheria	Rodentia	Octodontidae	Tympanoctomys	barrerae
BK064021	Mammalia	Eutheria	Rodentia	Pedetidae	Pedetes	capensis
BK063990	Mammalia	Eutheria	Rodentia	Petromuridae	Petromus	typicus
BK064190	Mammalia	Eutheria	Rodentia	Platacanthomyidae	Typhlomys	cinereus
BK064140	Mammalia	Eutheria	Rodentia	Sciuridae	Cynomys	gunnisoni
OR472477	Mammalia	Eutheria	Rodentia	Sciuridae	Cynomys	ludovicianus
BK064183	Mammalia	Eutheria	Rodentia	Sciuridae	Glaucomys	volans
XM027955656	Mammalia	Eutheria	Rodentia	Sciuridae	Marmota	flaviventris
BK063993	Mammalia	Eutheria	Rodentia	Sciuridae	Marmota	himalayana
BK063988	Mammalia	Eutheria	Rodentia	Sciuridae	Marmota	marmota	marmota
XM046433851	Mammalia	Eutheria	Rodentia	Sciuridae	Marmota	monax
BK063989	Mammalia	Eutheria	Rodentia	Sciuridae	Marmota	vancouverensis
BK064192	Mammalia	Eutheria	Rodentia	Sciuridae	Otospermophilus	beecheyi
KM357835	Mammalia	Eutheria	Rodentia	Sciuridae	Petaurista	alborufus
BK064159	Mammalia	Eutheria	Rodentia	Sciuridae	Sciurus	carolinensis
FN678794	Mammalia	Eutheria	Rodentia	Sciuridae	Sciurus	lis
BK064184	Mammalia	Eutheria	Rodentia	Sciuridae	Sciurus	niger
KM357836	Mammalia	Eutheria	Rodentia	Sciuridae	Sciurus	stramineus	nebouxii
AY133037	Mammalia	Eutheria	Rodentia	Sciuridae	Sciurus	vulgaris
BK063919	Mammalia	Eutheria	Rodentia	Sciuridae	Spermophilus	dauricus
BN000993	Mammalia	Eutheria	Rodentia	Sciuridae	Spermophilus	tridecemlineatus
BK064209	Mammalia	Eutheria	Rodentia	Sciuridae	Tamias	sibiricus
XM026385776	Mammalia	Eutheria	Rodentia	Sciuridae	Urocitellus	parryii
BK064148	Mammalia	Eutheria	Rodentia	Sciuridae	Xerus	inauris
BK064797	Mammalia	Eutheria	Rodentia	Sciuridae	Xerus	rutilus
BK063999	Mammalia	Eutheria	Rodentia	Spalacidae	Rhizomys	pruinosus
BK064949	Mammalia	Eutheria	Rodentia	Spalacidae	Eospalax	fontanierii
AY133040	Mammalia	Eutheria	Rodentia	Spalacidae	Nannospalax	ehrenbergi
XM008835893	Mammalia	Eutheria	Rodentia	Spalacidae	Nannospalax	galili
BK064162	Mammalia	Eutheria	Rodentia	Thryonomyidae	Thryonomys	swinderianus
XM006163978	Mammalia	Eutheria	Scandentia	Tupaiidae	Tupaia	chinensis
AY133035	Mammalia	Eutheria	Scandentia	Tupaiidae	Tupaia	tana
BK063981	Mammalia	Eutheria	Sirenia	Dugongidae	Dugong	dugon
BK063982	Mammalia	Eutheria	Sirenia	Dugongidae	Hydrodamalis	gigas
BK063983	Mammalia	Eutheria	Sirenia	Trichechidae	Trichechus	manatus	latirostris
AY133056	Mammalia	Eutheria	Sirenia	Trichechidae	Trichechus	manatus
AY133058	Mammalia	Eutheria	Tubulidentata	Orycteropodidae	Orycteropus	afer
